# Supplementary material for: Does Pancreatic Fistula Affect Long-Term Survival after Resection for Pancreatic Cancer? A Systematic Review and Meta-Analysis
Source: Cancers (Basel). 2021 Nov 19;13(22):5803. doi: 10.3390/cancers13225803 (PMC8616191; doi:10.3390/cancers13225803)
Supplement: Supplementary file 1 [file cancers-13-05803-s001.zip]

Archive with 1 entries (1 files):
- cancers-1416999-supplementary.pdf
